# Supplementary material for: Proteomic Comparison of Acute Myeloid Leukemia Cells and Normal CD34+ Bone Marrow Cells: Studies of Leukemia Cell Differentiation and Regulation of Iron Metabolism/Ferroptosis
Source: Proteomes. 2025 Feb 17;13(1):11. doi: 10.3390/proteomes13010011 (PMC11843884; doi:10.3390/proteomes13010011)
Supplement: Supplementary file 1 [file proteomes-13-00011-s001.zip]

Archive with 1 entries (1 files):
- proteomes-3311660-supplementary.pdf
